# Supplementary material for: Against mass media trends: Minority growth in cultural globalization
Source: PLoS One. 2020 Apr 2;15(4):e0230923. doi: 10.1371/journal.pone.0230923 (PMC7117664; doi:10.1371/journal.pone.0230923)
Supplement: S1 File — (ZIP) [file pone.0230923.s001.zip]

Archive with 10 entries (9 files):
- Programs/
- Programs/Global_Axelrod
- Programs/Readme_ Random_Axelrod.txt
- __MACOSX/Programs/._Readme_ Random_Axelrod.txt
- Programs/Ring_Axelrod
- Programs/Random_Axelrod
- Programs/Readme_Ring_Axelrod.txt
- __MACOSX/Programs/._Readme_Ring_Axelrod.txt
- Programs/Readme_Global_Axelrod.txt
- __MACOSX/Programs/._Readme_Global_Axelrod.txt
