# Supplementary material for: Against mass media trends: Minority growth in cultural globalization
Source: PLoS One. 2020 Apr 2;15(4):e0230923. doi: 10.1371/journal.pone.0230923 (PMC7117664; doi:10.1371/journal.pone.0230923)
Supplement: S1 File — (ZIP) [file pone.0230923.s001.zip › Programs/Readme_ Random_Axelrod.txt]

-------------
REQUIREMENTS
-------------

-LINUX Operating systemss
-GCC
-libgfortran3


-------------------
Run Random_Axelrod
-------------------

INPUTS


1- Simulation Time

2- Transient  Time

3- Size (Number of agents)

4- Dimension

5- K degree

6- Asymmetry Probability 

7- J Joined graph

8- Features

9- Traits 

10- Probability (B)

OUTPUTS

1- Features

2- Probability (B)

3- Traits

4- Largest domain (S1)

5- Second Largest domain (S2)

EXAMPLE TO RUN:
./Random_Axelrod 10000000000 100000 800 300 0 J 10 400 0.01

OUTPUT
10	0.010	400	0.767500	0.206250
