# Supplementary material for: Against mass media trends: Minority growth in cultural globalization
Source: PLoS One. 2020 Apr 2;15(4):e0230923. doi: 10.1371/journal.pone.0230923 (PMC7117664; doi:10.1371/journal.pone.0230923)
Supplement: S1 File — (ZIP) [file pone.0230923.s001.zip › Programs/Readme_Global_Axelrod.txt]

-------------
REQUIREMENTS
-------------

-LINUX Operating systemss
-GCC
-libgfortran3

-------------------
Run Global_Axelrod
-------------------

INPUTS

1- Simulation Time

2- Transient  Time

3- Size (Number of agents)

4- Features 

5- Traits 

6- Probability (B)

OUTPUTS

1- Features

2- Probability (B)

3- Traits

4- Largest domain (S1)

5- Second Largest domain (S2)

EXAMPLE TO RUN:
./Global_Axelrod 10000000000 100000 800 10 400 0.5

OUTPUT
10	0.500	400	0.900000	0.097500
